# Supplementary material for: Comparison of cone beam computed tomography and plane radiographs of radial fractures as a basis for radiographical measurements
Source: BMC Med Imaging. 2023 Sep 14;23:125. doi: 10.1186/s12880-023-01093-4 (PMC10500865; doi:10.1186/s12880-023-01093-4)
Supplement: Supplementary file 1 — Additional file 1. The supplementary file "DATA_measurements.xlsx" is an Excel file of the data analyzed in this study, that is the measurements made by the two reviewers of the images. [file 12880_2023_1093_MOESM1_ESM.xlsx]

## Sheet: Taul1
					reviewer1	reviewer2				reviewer1	reviewer2		reviewer1	reviewer2		reviewer1	reviewer2		reviewer1	reviewer2		reviewer1	reviewer2					reviewer1	reviewer2		reviewer1	reviewer2
From PI's					From selected projectional image best resembling AP view																				From selected projectional image best resembling lateral view																				comments
Random number for sorting	Case no.	CBCT			Projection image number				Delta	Isocentricity AP upper		Delta	Isocentricity AP left		Delta	Z angle AP		Delta	Radial length		Delta	Radial inclination		Delta	Image number		Delta	Isocentricity lateral upper		Delta	Isocentricity lateral left		Delta	Z angle lateral		Delta	Volar tilt		Delta	Plates, screws, HW? (what?)	Fracture of ulna? (where?)
17	1				68	72			4	65	65.3	0.3	129	131.2	2.2	16	15.4	-0.6	-7	-6.6	0.4	13	13.4	0.4	152	141	-11	61	61.7	0.7	143	141.2	-1.8	1	2.5	1.5	22	22.9	0.9	no	psu				cast	radius distal, ulnar styloid
5	2				87	78			-9	115	114	-1	136	144.8	8.8	1	0.5	-0.5	-17	-16.4	0.6	5	4	-1	152	156	4	113	115.1	2.1	127	131.8	4.8	2	4.2	2.2	-33	-35.4	-2.4	no	psu				cast	radius colles, ulnar styloid	bowed radial diaphysis
6	3				103	99			-4	122	123.7	1.7	145	142.3	-2.7	2	2.8	0.8	3	1.9	-1.1	19	21.3	2.3	186	187	1	122	122.6	0.6	165	164.6	-0.4	3	2	-1	5	2.6	-2.4	rad volar plate	psu				v plate, cast	radius colles, ulnar styloid
8	4				108	101			-7	125	127	2	149	146.2	-2.8	1	1.1	0.1	-5	-6.9	-1.9	9	10.9	1.9	194	192	-2	126	127	1	151	152.1	1.1	3	2.6	-0.4	-4	-8.2	-4.2	no	no				cast	radius colles
3	5				124	135			11	102	102	0	140	139.6	-0.4	8	4.3	-3.7	-3	-3.6	-0.6	13	13.2	0.2	34	44	10	102	104	2	154	152	-2	3	5	2	17	14.1	-2.9	volar and dorsal plate	psu				v + d plates
4	6				104	99			-5	188	190.7	2.7	136	137.3	1.3	5	5	0	-5	-4.8	0.2	10	12.3	2.3	169	163	-6	190	192.1	2.1	159	156.2	-2.8	10	10.8	0.8	-12	-10.6	1.4	no	psu				cast	radius distal, ulnar styloid
2	7				39	42			3	134	135.1	1.1	132	134.6	2.6	13	13	0	-5	-5.4	-0.4	24	24.2	0.2	110	108	-2	133	133.4	0.4	144	145.9	1.9	14	13.4	-0.6	20	18.5	-1.5	no	no				cast	radius colles
12	8				109	110			1	141	140.7	-0.3	128	127.3	-0.7	9	10.3	1.3	-8	-8.5	-0.5	11	12.6	1.6	199	192	-7	141	142.3	1.3	125	122.6	-2.4	13	12.4	-0.6	-15	-15.2	-0.2	no	distal ulnar				cast	radius diaphysis, ulnar diaphysis
7	9				159	153			-6	22	23.4	1.4	125	126.8	1.8	3	2.3	-0.7	5	5.3	0.3	20	21.5	1.5	61	62	1	28	29.5	1.5	154	154.8	0.8	6	2	-4	10	14	4	volar plate radial diaphysis					diaphyseal plate		radus diaphyseal fx w/ plate
10	10				95	81			-14	185	187.1	2.1	160	155.7	-4.3	9	6.9	-2.1	0	-2.5	-2.5	11	10.7	-0.3	174	178	4	183	184	1	153	151.2	-1.8	9	8.9	-0.1	-6	-8.8	-2.8		no				cast	radius colles
1	11				127	128			1	166	166.8	0.8	147	148.5	1.5	15.5	14.1	-1.4	0	0.6	0.6	23	21.2	-1.8	70	53	-17	166	169	3	133	128	-5	5	0.5	-4.5	-6	-9.6	-3.6	no	psu				cast	radius colles, ulnar styloid
9	12				100	119			19	75	76.2	1.2	132	125.4	-6.6	4	1.8	-2.2	0	-2.8	-2.8	23	23	0	36	191	155	76	73.9	-2.1	139	132.9	-6.1	5	4.4	-0.6	-3	-2.1	0.9	volar plate radius, dorsal ulna	diaphysis and psu				rad + ulna diaphyses	rad + ulna diaph, ulnar styloid
11	13				101	88			-13	151	150.4	-0.6	135	139.6	4.6	19	18.7	-0.3	-8	-7	1	16	9.3	-6.7	157	7	-150	154	151.5	-2.5	174	169	-5	2	0.9	-1.1	-19	-33.3	-14.3	no	distal diaphysis				cast	radius distal, ulnar diaphysis
14	14				87	74			-13	121	124.3	3.3	156	162.1	6.1	0.5	1.3	0.8	1	0	-1	32	35	3	166	5	-161	121	126.5	5.5	136	162.1	26.1	4	1.7	-2.3	2	NA		yes, volar plates rad and ulna	distal ulnar				rad v plate, ulna v plate, radius K rods	radius distal, ulnar diaphysis
15	15				100	112			12	114	115.9	1.9	144	151.5	7.5	9	9.7	0.7	0	0	0	22	24.1	2.1	173	175	2	114	115.4	1.4	172	172.4	0.4	7	6.3	-0.7	-10	-9.8	0.2	no	psu				cast	radius colles, ulnar styloid
16	16				108	103			-5	156	157.6	1.6	154	157.3	3.3	4	1.8	-2.2	3	3.3	0.3	20	17.9	-2.1	172	177	5	156	157.3	1.3	128	128.2	0.2	0	2.4	2.4	4	1.8	-2.2	volar plate	psu				rad v plate	radius colles, ulnar styloid
									-1.5625	123.875	125.013	1.1375	140.5	141.888	1.3875	7.4375	6.8125	-0.625	-2.875	-3.3375	-0.4625	16.9375	17.1625	0.225	137.812	126.938	-10.875	124.125	125.331	1.20625	147.312	147.812	0.5	5.4375	5	-0.4375	-1.75	-3.94	-1.94
From 3D volume									9.59145	43.7323	43.9573	1.20381	10.627	11.2882	4.23287	5.89032	5.92249	1.36991	5.54827	5.32514	1.136	7.09431	7.71603	2.38705	56.5051	69.3392	68.9056	43.2864	43.5236	1.82664	15.538	15.5885	7.38178	4.16283	4.17596	1.99862	14.7986	17.0741	4.08093
																			reviewer1	reviewer2		reviewer1	reviewer2														reviewer1	reviewer2
Random number for sorting	Case no.	CBCT																	From 3D volume
																			Radial length		Delta	Radial inclination		Delta													Volar tilt		Delta
11	1																		-5.5	-5.6	-0.1	13.5	11.5	-2													20.7	19.8	-0.9
3	2																		-10	-13.5	-3.5	4.8	3.1	-1.7													-29.9	-36.2	-6.3
15	3																		1	1.8	0.8	20.1	19.4	-0.7													8.5	4.8	-3.7
17	4																		-3.4	-4.5	-1.1	9	11.8	2.8													-4.1	-4.5	-0.4
4	5																		-1.1	0	1.1	14.5	14.6	0.1													13.9	13.1	-0.8
7	6																		0.9	0	-0.9	13.3	11.5	-1.8													-7.6	-9.7	-2.1
6	7																		0	-1	-1	19	20	1													17.6	16.9	-0.7
13	8																		-7	-6.5	0.5	13.4	12.8	-0.6													-10.6	-13.9	-3.3
2	9																		4.3	5.7	1.4	20.4	22.2	1.8													6	5.2	-0.8
14	10																		0.6	0	-0.6	10	12.1	2.1													-7.1	-8.9	-1.8
9	11																		0	0.6	0.6	21.7	22.3	0.6													-6.8	-8.4	-1.6
16	12																		0	-1.2	-1.2	21.1	24.2	3.1													-2	-5.4	-3.4
5	13																		-4.3	-3.2	1.1	11.4	10.4	-1													-25.3	-29.8	-4.5
1	14																		0.5	0.7	0.2	32.2	33.8	1.6													15.7	12.2	-3.5
12	15																		1.5	-0.6	-2.1	20	25.1	5.1													-6.2	-5.1	1.1
10	16																		1.8	1.8	0	20	17.2	-2.8													4.2	6.4	2.2
																			-1.29375	-1.59375	-0.3	16.525	17	0.475													-0.8125	-2.71875	-1.90625
																			3.74281	4.38429	1.30945	6.57191	7.48928	2.17945													14.4992	15.667	2.1477
Radiographs
																			reviewer1	reviewer2		reviewer1	reviewer2														reviewer1	reviewer2
Random number for sorting	Case no.	Radiographs																	Radial length		Delta	Radial inclination		Delta													Volar tilt		Delta
12	1																		-5	-4.3	0.7	10	10.2	0.2													18	13	-5
14	2																		-15	-13.3	1.7	5	4.4	-0.6													-23	-28.2	-5.2
6	3																		2	1.1	-0.9	20	19.3	-0.7													11	7.8	-3.2
7	4																		-6	-5.4	0.6	14	15.1	1.1													-5	-4.7	0.3
15	5																			NA			NA															NA
11	6																		0	0	0	12	11.7	-0.3													-7	-7.3	-0.3
2	7																		-3	-3.8	-0.8	20	19.3	-0.7													21	18.5	-2.5
10	8																		-6	-7.2	-1.2	10	12.6	2.6													-9	-5.1	3.9
17	9																		5	3	-2	24	23.8	-0.2													7	NA
1	10																		2	1.4	-0.6	11	12	1													-12	-9.7	2.3
4	11																		0	0.6	0.6	24	21.9	-2.1													-3	-2	1
13	12																		-1	-1.4	-0.4	25	24.6	-0.4													-6	-3.4	2.6
8	13																		-4	-4.8	-0.8	14	17.5	3.5													-29	-22.8	6.2
3	14																			NA			NA															NA
5	15																		1	-0.5	-1.5	25	27.2	2.2													-10	-4.3	5.7
16	16																		2	1.8	-0.2	19	18.2	-0.8													5	6.4	1.4
																			-2	-2.34286	-0.342857	16.6429	16.9857	0.342857													-3	-3.21538	0.553846
																			5.03831	4.42888	0.992056	6.60544	6.35717	1.54756													14.2721	12.9848	3.71789
